# Supplementary material for: Role of Bioimpedance Phase Angle and Hand Grip Strength in Predicting 12-Month Mortality in Patients Admitted with Haematologic Cancer
Source: Cancers (Basel). 2025 Mar 5;17(5):886. doi: 10.3390/cancers17050886 (PMC11898618; doi:10.3390/cancers17050886)
Supplement: Supplementary file 1 [file cancers-17-00886-s001.zip]

Archive with 1 entries (1 files):
- cancers-3473616-supplementary.pdf
